# Supplementary material for: Immunomodulation of HDAC Inhibitor Entinostat Potentiates the Anticancer Effects of Radiation and PD-1 Blockade in the Murine Lewis Lung Carcinoma Model
Source: Int J Mol Sci. 2022 Dec 8;23(24):15539. doi: 10.3390/ijms232415539 (PMC9779092; doi:10.3390/ijms232415539)
Supplement: Supplementary file 1 [file ijms-23-15539-s001.zip]

Archive with 1 entries (1 files):
- ijms-2013547-supplementary.pdf
